# Supplementary material for: Three-dimensional tumor cell growth stimulates autophagic flux and recapitulates chemotherapy resistance
Source: Cell Death Dis. 2017 Aug 24;8(8):e3013–. doi: 10.1038/cddis.2017.398 (PMC5596581; doi:10.1038/cddis.2017.398)
Supplement: Supplementary Table 3 [file cddis2017398x8.xlsx]

## Sheet: Tabelle1
	Probe	Gene	p-value	Statistic	Expected	Std.dev	p sig <0.01	p sig <0.05
1	X41995.ULK1.8408.ILMN_1705144	ULK1	1.22e-05	94.4202	12.5	16.5	yes	yes
[1]	X41996.ULK1.8408.ILMN_1735052	ULK1	3.08e-05	92.7477	12.5	16.5	yes	yes
2	X28254.MAPT.4137.ILMN_2310814	MAPT	3.88e-05	92.2566	12.5	16.5	yes	yes
3	X12795.HDAC6.10013.ILMN_1798546	HDAC6	0.000295	86.2815	12.5	16.5	yes	yes
4	X33287.PIM2.11040.ILMN_1748283	PIM2	0.000339	85.7264	12.5	16.5	yes	yes
5	X34960.RAB24.53917.ILMN_1677843	RAB24	0.00052	83.911	12.5	16.5	yes	yes
6	X217.ABL1.25.ILMN_1708922	ABL1	0.000552	83.6416	12.5	16.5	yes	yes
7	X28125.MAP1LC3A.84557.ILMN_1776188	MAP1LC3A	0.000586	83.3626	12.5	16.5	yes	yes
8	X1933.ATG16L2.89849.ILMN_1664644	ATG16L2	0.000856	81.5043	12.5	16.5	yes	yes
9	X1936.ATG3.64422.ILMN_1769566	ATG3	0.00104	80.498	12.5	16.5	yes	yes
10	X31093.NPC1.4864.ILMN_1713505	NPC1	0.0012	79.6881	12.5	16.5	yes	yes
11	X40356.TM9SF1.10548.ILMN_2253300	TM9SF1	0.00215	76.1221	12.5	16.5	yes	yes
[6]	X216.ABL1.25.ILMN_1713732	ABL1	0.00289	74.0856	12.5	16.5	yes	yes
12	X28126.MAP1LC3B.81631.ILMN_1703244	MAP1LC3B	0.00334	73.031	12.5	16.5	yes	yes
13	X42578.WDR45.11152.ILMN_2251279	WDR45	0.00372	72.2276	12.5	16.5	yes	yes
14	X42699.WIPI1.55062.ILMN_1781386	WIPI1	0.00424	71.2093	12.5	16.5	yes	yes
15	X34253.PRKAA1.5562.ILMN_2357577	PRKAA1	0.00536	69.3036	12.5	16.5	yes	yes
16	X40656.TMEM74.157753.ILMN_2066534	TMEM74	0.00591	68.4651	12.5	16.5	yes	yes
17	X29994.MTDH.92140.ILMN_1810838	MTDH	0.00621	68.0399	12.5	16.5	yes	yes
18	X7077.CTSB.1508.ILMN_2359742	CTSB	0.0067	67.373	12.5	16.5	yes	yes
19	X1951.ATG9A.79065.ILMN_1739008	ATG9A	0.00741	66.4657	12.5	16.5	yes	yes
20	X40622.VMP1.81671.ILMN_1692754	VMP1	0.00778	66.0175	12.5	16.5	yes	yes
21	X34497.PSEN1.5663.ILMN_1809193	PSEN1	0.00834	65.3726	12.5	16.5	yes	yes
22	X37385.SIRT1.23411.ILMN_1739083	SIRT1	0.00838	65.3288	12.5	16.5	yes	yes
23	X6052.CISD2.493856.ILMN_1796397	CISD2	0.00896	64.6901	12.5	16.5	yes	yes
	X30472.NBR1.4077.ILMN_1735333	NBR1	0.011	62.6633	12.5	16.5	no	yes
	X35268.RB1CC1.9821.ILMN_1736796	RB1CC1	0.011	62.7096	12.5	16.5	no	yes
	X1940.ATG4A.115201.ILMN_3307158	ATG4A	0.0135	60.5957	12.5	16.5	no	yes
	X1937.ATG3.64422.ILMN_2163732	ATG3	0.0145	59.8201	12.5	16.5	no	yes
	X33257.PIK3C3.5289.ILMN_1687896	PIK3C3	0.0158	58.9083	12.5	16.5	no	yes
	X33294.PINK1.65018.ILMN_1666924	PINK1	0.0162	58.6157	12.5	16.5	no	yes
	X1944.ATG4C.84938.ILMN_1700923	ATG4C	0.0174	57.795	12.5	16.5	no	yes
	X27774.LRRK2.120892.ILMN_1776649	LRRK2	0.0178	57.524	12.5	16.5	no	yes
	X9832.SUPT20H.55578.ILMN_1681553	SUPT20H	0.0208	55.7615	12.5	16.5	no	yes
	X1931.ATG16L1.55054.ILMN_1725707	ATG16L1	0.0223	54.9578	12.5	16.5	no	yes
	X220.ABL2.27.ILMN_1657870	ABL2	0.0224	54.8959	12.5	16.5	no	yes
	X1942.ATG4B.23192.ILMN_2411915	ATG4B	0.0233	54.4351	12.5	16.5	no	yes
	X1938.ATG4A.115201.ILMN_2313782	ATG4A	0.0267	52.7377	12.5	16.5	no	yes
	X14890.EPG5.57724.ILMN_1652188	EPG5	0.0335	49.867	12.5	16.5	no	yes
	X40354.TM9SF1.10548.ILMN_1737164	TM9SF1	0.0392	47.7669	12.5	16.5	no	yes
	X33260.PIK3CB.5291.ILMN_1763347	PIK3CB	0.0402	47.4503	12.5	16.5	no	yes
	X1950.ATG9A.79065.ILMN_2410975	ATG9A	0.0411	47.1464	12.5	16.5	no	yes
	X9831.SUPT20H.55578.ILMN_1669555	SUPT20H	0.0412	47.0936	12.5	16.5	no	yes
	X218.ABL1.25.ILMN_2268241	ABL1	0.043	46.5225	12.5	16.5	no	yes
	X42700.WIPI2.26100.ILMN_2321292	WIPI2	0.0434	46.4016	12.5	16.5	no	yes
	X9830.SUPT20H.55578.ILMN_1802376	SUPT20H	0.0465	45.4239	12.5	16.5	no	yes
	X1939.ATG4A.115201.ILMN_1768960	ATG4A	0.0526	43.6707	12.5	16.5	no	no
	X34498.PSEN1.5663.ILMN_1796669	PSEN1	0.0534	43.4735	12.5	16.5	no	no
	X11381.GABARAPL2.11345.ILMN_1796458	GABARAPL2	0.0575	42.3901	12.5	16.5	no	no
	X1945.ATG4D.84971.ILMN_2180315	ATG4D	0.0611	41.4967	12.5	16.5	no	no
	X34959.RAB24.53917.ILMN_2379718	RAB24	0.0642	40.7656	12.5	16.5	no	no
	X35654.RGS19.10287.ILMN_1677085	RGS19	0.0694	39.5974	12.5	16.5	no	no
	X8363.DRAM1.55332.ILMN_1669376	DRAM1	0.0775	37.9043	12.5	16.5	no	no
	X8773.EI24.9538.ILMN_1726138	EI24	0.0776	37.8908	12.5	16.5	no	no
	X42576.WDR45.11152.ILMN_1756146	WDR45	0.0818	37.0819	12.5	16.5	no	no
	X27773.LRRK2.120892.ILMN_2226015	LRRK2	0.0825	36.9436	12.5	16.5	no	no
	X14756.ATG13.9776.ILMN_1730930	ATG13	0.0861	36.268	12.5	16.5	no	no
	X30474.NBR1.4077.ILMN_1805266	NBR1	0.0911	35.3781	12.5	16.5	no	no
	X28256.MAPT.4137.ILMN_1710903	MAPT	0.0924	35.1625	12.5	16.5	no	no
	X35907.RNF185.91445.ILMN_1691293	RNF185	0.0927	35.1047	12.5	16.5	no	no
	X28124.MAP1LC3A.84557.ILMN_1772958	MAP1LC3A	0.0951	34.7035	12.5	16.5	no	no
	X39241.STK11.6794.ILMN_1751871	STK11	0.0956	34.6244	12.5	16.5	no	no
	X3051.ATG101.60673.ILMN_1772527	ATG101	0.101	33.6647	12.5	16.5	no	no
	X1946.ATG4D.84971.ILMN_1801905	ATG4D	0.102	33.5813	12.5	16.5	no	no
	X14191.IRGM.345611.ILMN_1687277	IRGM	0.11	32.4008	12.5	16.5	no	no
	X14776.ATG14.22863.ILMN_1678808	ATG14	0.111	32.1963	12.5	16.5	no	no
	X34499.PSEN1.5663.ILMN_1744267	PSEN1	0.114	31.7586	12.5	16.5	no	no
	X1932.ATG16L1.55054.ILMN_2365881	ATG16L1	0.125	30.2935	12.5	16.5	no	no
	X21489.MAP1LC3B2.643246.ILMN_1745941	MAP1LC3B2	0.138	28.6515	12.5	16.5	no	no
	X1927.ATG10.83734.ILMN_1748968	ATG10	0.14	28.356	12.5	16.5	no	no
	X2486.BECN2.441925.ILMN_1744748	BECN2	0.141	28.241	12.5	16.5	no	no
	X1941.ATG4B.23192.ILMN_1691173	ATG4B	0.143	27.9814	12.5	16.5	no	no
	X14843.KIAA1324.57535.ILMN_1771482	KIAA1324	0.159	26.1659	12.5	16.5	no	no
	X2485.BECN1.8678.ILMN_1744822	BECN1	0.163	25.742	12.5	16.5	no	no
	X1031.AMBRA1.55626.ILMN_1662681	AMBRA1	0.164	25.6215	12.5	16.5	no	no
	X1930.ATG12.9140.ILMN_1673898	ATG12	0.171	24.9023	12.5	16.5	no	no
	X1943.ATG4C.84938.ILMN_2383727	ATG4C	0.171	24.9653	12.5	16.5	no	no
	X14889.EPG5.57724.ILMN_1838885	EPG5	0.177	24.3236	12.5	16.5	no	no
	X14706.KIAA0226.9711.ILMN_1763637	KIAA0226	0.187	23.3971	12.5	16.5	no	no
	X40355.TM9SF1.10548.ILMN_2333440	TM9SF1	0.197	22.4897	12.5	16.5	no	no
	X1759.ARSB.411.ILMN_2242937	ARSB	0.218	20.712	12.5	16.5	no	no
	X34496.PSEN1.5663.ILMN_1808548	PSEN1	0.227	20.014	12.5	16.5	no	no
	X32434.PARK2.5071.ILMN_2395692	PARK2	0.23	19.8321	12.5	16.5	no	no
	X32435.PARK7.11315.ILMN_1744713	PARK7	0.232	19.6717	12.5	16.5	no	no
	X42579.WDR45B.56270.ILMN_1685763	WDR45B	0.251	18.273	12.5	16.5	no	no
	X14888.EPG5.57724.ILMN_1762608	EPG5	0.252	18.1974	12.5	16.5	no	no
	X2620.BNIP1.662.ILMN_1734410	BNIP1	0.269	17.0766	12.5	16.5	no	no
	X1760.ARSB.411.ILMN_1722045	ARSB	0.284	16.1248	12.5	16.5	no	no
	X15506.LAMP1.3916.ILMN_1782292	LAMP1	0.309	14.6691	12.5	16.5	no	no
	X1949.ATG9A.79065.ILMN_2296290	ATG9A	0.318	14.194	12.5	16.5	no	no
	X34957.RAB24.53917.ILMN_1714393	RAB24	0.331	13.4731	12.5	16.5	no	no
	X30473.NBR1.4077.ILMN_1672538	NBR1	0.338	13.1319	12.5	16.5	no	no
	X41999.ULK2.9706.ILMN_1715482	ULK2	0.347	12.6877	12.5	16.5	no	no
	X28128.MAP1LC3C.440738.ILMN_1711331	MAP1LC3C	0.349	12.5579	12.5	16.5	no	no
	X10421.FIS1.51024.ILMN_1658351	FIS1	0.369	11.6153	12.5	16.5	no	no
	X42233.UVRAG.7405.ILMN_1909466	UVRAG	0.382	11.0388	12.5	16.5	no	no
	X9697.EVA1A.84141.ILMN_3271098	EVA1A	0.384	10.9478	12.5	16.5	no	no
	X42577.WDR45.11152.ILMN_1692255	WDR45	0.396	10.4509	12.5	16.5	no	no
	X1761.ARSB.411.ILMN_1712587	ARSB	0.43	9.1133	12.5	16.5	no	no
	X34961.RAB24.53917.ILMN_2278850	RAB24	0.43	9.0939	12.5	16.5	no	no
	X7427.DAPK3.1613.ILMN_1792710	DAPK3	0.443	8.636	12.5	16.5	no	no
	X1948.ATG7.10533.ILMN_1790978	ATG7	0.446	8.5019	12.5	16.5	no	no
	X34254.PRKAA2.5563.ILMN_1668778	PRKAA2	0.46	8.0446	12.5	16.5	no	no
	X7078.CTSB.1508.ILMN_1696360	CTSB	0.462	7.9571	12.5	16.5	no	no
	X41998.ULK1.8408.ILMN_1761288	ULK1	0.471	7.6696	12.5	16.5	no	no
	X11151.MTOR.2475.ILMN_1769031	MTOR	0.484	7.2304	12.5	16.5	no	no
	X221.ABL2.27.ILMN_2240003	ABL2	0.504	6.6188	12.5	16.5	no	no
	X42701.WIPI2.26100.ILMN_1684192	WIPI2	0.529	5.8882	12.5	16.5	no	no
	X34252.PRKAA1.5562.ILMN_1783889	PRKAA1	0.544	5.4991	12.5	16.5	no	no
	X7423.DAP.1611.ILMN_2112493	DAP	0.553	5.2619	12.5	16.5	no	no
	X1929.ATG12.9140.ILMN_2188204	ATG12	0.579	4.6151	12.5	16.5	no	no
	X6220.CLN3.1201.ILMN_1669281	CLN3	0.58	4.5856	12.5	16.5	no	no
	X219.ABL2.27.ILMN_1741628	ABL2	0.585	4.4725	12.5	16.5	no	no
	X41997.ULK1.8408.ILMN_1744560	ULK1	0.592	4.3032	12.5	16.5	no	no
	X42000.ULK3.25989.ILMN_1679495	ULK3	0.608	3.965	12.5	16.5	no	no
	X1758.ARSB.411.ILMN_1668727	ARSB	0.614	3.8213	12.5	16.5	no	no
	X6221.CLN3.1201.ILMN_2394381	CLN3	0.627	3.5546	12.5	16.5	no	no
	X28123.MAP1LC3A.84557.ILMN_1711986	MAP1LC3A	0.634	3.4235	12.5	16.5	no	no
	X7426.DAPK2.23604.ILMN_1791847	DAPK2	0.642	3.2522	12.5	16.5	no	no
	X38768.SPATA18.132671.ILMN_1667948	SPATA18	0.661	2.9018	12.5	16.5	no	no
	X32433.PARK2.5071.ILMN_1714511	PARK2	0.685	2.4931	12.5	16.5	no	no
	X29984.MT3.4504.ILMN_1675947	MT3	0.699	2.2644	12.5	16.5	no	no
	X42234.UVRAG.7405.ILMN_1761069	UVRAG	0.748	1.5708	12.5	16.5	no	no
	X28255.MAPT.4137.ILMN_1800049	MAPT	0.774	1.2562	12.5	16.5	no	no
	X11380.GABARAPL2.11345.ILMN_2046315	GABARAPL2	0.78	1.1875	12.5	16.5	no	no
	X8772.EI24.9538.ILMN_1669394	EI24	0.79	1.085	12.5	16.5	no	no
	X1928.ATG10.83734.ILMN_2206098	ATG10	0.81	0.8805	12.5	16.5	no	no
	X38965.SQSTM1.8878.ILMN_1662618	SQSTM1	0.816	0.8236	12.5	16.5	no	no
	X34958.RAB24.53917.ILMN_1799765	RAB24	0.845	0.5859	12.5	16.5	no	no
	X1947.ATG5.9474.ILMN_1718265	ATG5	0.85	0.5436	12.5	16.5	no	no
	X9696.EVA1A.84141.ILMN_3194638	EVA1A	0.883	0.3316	12.5	16.5	no	no
	X13530.HTR2B.3357.ILMN_1735764	HTR2B	0.885	0.3217	12.5	16.5	no	no
	X40488.EVA1A.84141.ILMN_1702973	EVA1A	0.886	0.3139	12.5	16.5	no	no
	X1952.ATG9B.285973.ILMN_1734655	ATG9B	0.912	0.1869	12.5	16.5	no	no
	X2621.BNIP1.662.ILMN_2318733	BNIP1	0.931	0.1162	12.5	16.5	no	no
	X28127.MAP1LC3B2.643246.ILMN_3247613	MAP1LC3B2	0.937	0.0964	12.5	16.5	no	no
	X40353.TM9SF1.10548.ILMN_1709334	TM9SF1	0.951	0.0587	12.5	16.5	no	no
	X7425.DAPK1.1612.ILMN_1708340	DAPK1	0.968	0.0239	12.5	16.5	no	no
	X28253.MAPT.4137.ILMN_2298727	MAPT	0.979	0.0102	12.5	16.5	no	no
